# Supplementary material for: CBL/CAP Is Essential for Mitochondria Respiration Complex I Assembly and Bioenergetics Efficiency in Muscle Cells
Source: Int J Mol Sci. 2023 Feb 8;24(4):3399. doi: 10.3390/ijms24043399 (PMC9964740; doi:10.3390/ijms24043399)
Supplement: Supplementary file 1 [file ijms-24-03399-s001.zip]

Archive with 1 entries (1 files):
- ijms-2174442-SI.pdf
